# Supplementary material for: The miR-133a, TPM4 and TAp63γ Role in Myocyte Differentiation Microfilament Remodelling and Colon Cancer Progression
Source: Int J Mol Sci. 2021 Sep 10;22(18):9818. doi: 10.3390/ijms22189818 (PMC8472330; doi:10.3390/ijms22189818)
Supplement: Supplementary file 1 [file ijms-22-09818-s001.zip]

Archive with 1 entries (1 files):
- ijms-1327089-supplementary.pdf
